# Supplementary material for: The Tumor Metabolite 5′-Deoxy-5′Methylthioadenosine (MTA) Inhibits Maturation and T Cell-Stimulating Capacity of Dendritic Cells
Source: Cells. 2024 Dec 20;13(24):2114. doi: 10.3390/cells13242114 (PMC11727219; doi:10.3390/cells13242114)
Supplement: Supplementary file 1 [file cells-13-02114-s001.zip]

Archive with 1 entries (1 files):
- cells-3313175-supplementary.pdf
